# Supplementary material for: Characterization and Functional Analysis of GhNAC82, A NAM Domain Gene, Coordinates the Leaf Senescence in Upland Cotton (Gossypium hirsutum L.)
Source: Plants (Basel). 2022 Jun 1;11(11):1491. doi: 10.3390/plants11111491 (PMC9182992; doi:10.3390/plants11111491)
Supplement: Supplementary file 1 [file plants-11-01491-s001.zip]

Archive with 1 entries (1 files):
- plants-1722816-supplementary.xlsx
