# Supplementary material for: Characterization and Functional Analysis of GhNAC82, A NAM Domain Gene, Coordinates the Leaf Senescence in Upland Cotton (Gossypium hirsutum L.)
Source: Plants (Basel). 2022 Jun 1;11(11):1491. doi: 10.3390/plants11111491 (PMC9182992; doi:10.3390/plants11111491)
Supplement: Supplementary file 1 [file plants-11-01491-s001.zip › plants-1722816-supplementary.xlsx]

## Sheet: Table S1
List of the primers used
Gene	Forward primer	Reverse primer	Type
GhUBQ7	GAAGGCATTCCACCTTGACCAAC	CTTGACCTTCTTCTTCTTGTGCTTG	real-time PCR
GhNAC82	AAGTTTGCTCCCTGGGACTTGC	GTCATTGTACTTCACGGGCCGA	real-time PCR
GhWRKY27	CCTACGGAACAGCCACAACAA	CTTCCAGCAGGTTTTCAGAGC	real-time PCR
GhWRKY42	TTTTATGACGGTGAAAACAGGGG	ACGATGAACATGGCTGCTTACTATC	real-time PCR
GhWRKY91	AGACACAACAACACATCCGCT	CCATCCCTGAATCCGGTTCC	real-time PCR
GhCAT2	AGTTCTCAGCCTTTGCTTGGCA	CGCCTGTTCTGTTCAGTGAGGG	real-time PCR
GhSAG12	GCTGAGCACGAGAAACGCTTTG	CTCCAGTCCACAACAGTAGGCG	real-time PCR
AtActin	GTCGTACAACCGGTATTGTGCT	TGTCTCTTACAATTTCCCGCTCT	real-time PCR
AtUBQ7	AGATCCAGGACAAGGAAGGTATTC	CGCAGGACCAAGTGAAGAGTAG	real-time PCR
AtCAT2	TGGGGCCTTCCTTTTAAGTTAT	CTCCAGAATGTCCAAAAGTGTG	real-time PCR
AtSAG12	GTGTTCAAAAACAACGTCGAAC	GACACCTTTGAAACCAGTGTAC	real-time PCR
GhNAC82_OE	CTCTAGACGTGAGCCATATTTGTTTGTTATT	GGAATTCGTAAACCAAACAACAGCATTTATTCC	overexpression
GhNAC82_VIGS	gtgagtaaggttaccgaattcCCCCGAGAGTGTATGTGTTG	gagacgcgtgagctcggtaccCGTCCTCATCAGAAACAGGAG	VIGS

## Sheet: Table S2
Gene information of GhNAC82 and family members in upland cotton
Gene ID	Gene Name	Protein Length	Molecular Weight	Isoelectric Point	Grand Average of Hydropathy
Gh_D11G0608	NAC082	347	38.363	4.542	-0.399
Gh_A11G0524	NAC082	348	38.727	4.467	-0.455
Gh_D02G0682	NAC017	631	70.819	4.796	-0.57
Gh_A02G0634	NAC017	631	71.088	5.056	-0.582
Gh_A05G2095	NAC017	651	73.699	4.636	-0.603
Gh_D05G2348	NAC017	592	66.789	4.642	-0.59
Gh_D11G0285	NAC045	276	31.537	6.253	-0.686
Gh_A11G0266	NAC045	276	31.57	6.151	-0.693
Gh_A03G0024	NAC045	328	37.473	4.993	-0.709
Gh_D03G1627	NAC086	327	37.351	6.044	-0.697
Gh_A08G1428	NAC045	338	38.525	6.403	-0.787
Gh_D08G1721	NAC086	338	38.387	5.685	-0.792
Gh_D12G2088	NAC086	326	37.188	5.747	-0.765
Gh_A12G1908	NAC086	326	37.226	5.457	-0.739
Gh_D07G0624	NAC086	247	28.449	4.498	-0.792
Gh_A07G0558	NAC086	247	28.42	4.558	-0.774
Gh_A09G1559	NAC045	239	27.438	4.608	-0.714
Gh_D09G1631	NAC086	239	27.494	4.608	-0.715
Gh_A11G1568	NAC045	655	74.237	5.995	-0.463
Gh_D11G1725	NAC045	656	74.362	5.514	-0.438
Gh_A08G0336	NAC045	605	68.887	5.224	-0.534
Gh_D08G0433	NAC086	606	68.942	5.092	-0.548
Gh_D13G1327	NAC086	317	36.012	4.843	-0.736
Gh_A13G1061	NAC086	317	36.022	4.917	-0.722
Gh_A08G2288	NAC086	323	37.209	4.741	-0.796
Gh_D11G1074	NAC045	451	51.303	4.799	-0.703
Gh_A11G0932	NAC062	316	35.051	4.325	-0.78

## Sheet: Table S3
The cis -acting regulatory elements of the GhNAC82 promoter region
No	start site	Length	Element type	Description
Gh_A11G0524.1	945	9	ACE	cis-acting element involved in light responsiveness
Gh_A11G0524.2	1515	8	AE-box	part of a module for light response
Gh_A11G0524.3	645	6	ARE	cis-acting regulatory element essential for the anaerobic induction
Gh_A11G0524.9	804	9	ATCT-motif	part of a conserved DNA module involved in light responsiveness
Gh_A11G0524.10	644	10	AT-rich element	binding site of AT-rich DNA binding protein (ATBP-1)
Gh_A11G0524.11	244	6	Box 4	part of a conserved DNA module involved in light responsiveness
Gh_A11G0524.12	638	6	Box 4	part of a conserved DNA module involved in light responsiveness
Gh_A11G0524.13	970	6	Box 4	part of a conserved DNA module involved in light responsiveness
Gh_A11G0524.14	1092	6	Box 4	part of a conserved DNA module involved in light responsiveness
Gh_A11G0524.15	1166	6	Box 4	part of a conserved DNA module involved in light responsiveness
Gh_A11G0524.16	1170	6	Box 4	part of a conserved DNA module involved in light responsiveness
Gh_A11G0524.17	1270	6	Box 4	part of a conserved DNA module involved in light responsiveness
Gh_A11G0524.18	1533	6	Box 4	part of a conserved DNA module involved in light responsiveness
Gh_A11G0524.19	12	5	CAAT-box	common cis-acting element in promoter and enhancer regions
Gh_A11G0524.25	95	5	CAAT-box	common cis-acting element in promoter and enhancer regions
Gh_A11G0524.26	146	5	CAAT-box	common cis-acting element in promoter and enhancer regions
Gh_A11G0524.27	149	5	CAAT-box	common cis-acting element in promoter and enhancer regions
Gh_A11G0524.28	176	5	CAAT-box	common cis-acting element in promoter and enhancer regions
Gh_A11G0524.30	179	5	CAAT-box	common cis-acting element in promoter and enhancer regions
Gh_A11G0524.32	506	5	CAAT-box	common cis-acting element in promoter and enhancer regions
Gh_A11G0524.34	642	5	CAAT-box	common cis-acting element in promoter and enhancer regions
Gh_A11G0524.35	664	5	CAAT-box	common cis-acting element in promoter and enhancer regions
Gh_A11G0524.36	727	5	CAAT-box	common cis-acting element in promoter and enhancer regions
Gh_A11G0524.37	825	5	CAAT-box	common cis-acting element in promoter and enhancer regions
Gh_A11G0524.38	884	5	CAAT-box	common cis-acting element in promoter and enhancer regions
Gh_A11G0524.42	1139	5	CAAT-box	common cis-acting element in promoter and enhancer regions
Gh_A11G0524.43	1158	5	CAAT-box	common cis-acting element in promoter and enhancer regions
Gh_A11G0524.45	1185	5	CAAT-box	common cis-acting element in promoter and enhancer regions
Gh_A11G0524.47	1278	5	CAAT-box	common cis-acting element in promoter and enhancer regions
Gh_A11G0524.48	1411	5	CAAT-box	common cis-acting element in promoter and enhancer regions
Gh_A11G0524.50	1524	5	CAAT-box	common cis-acting element in promoter and enhancer regions
Gh_A11G0524.52	1607	5	CAAT-box	common cis-acting element in promoter and enhancer regions
Gh_A11G0524.57	1722	5	CAAT-box	common cis-acting element in promoter and enhancer regions
Gh_A11G0524.59	1741	5	CAAT-box	common cis-acting element in promoter and enhancer regions
Gh_A11G0524.61	1834	5	CAAT-box	common cis-acting element in promoter and enhancer regions
Gh_A11G0524.62	1885	5	CAAT-box	common cis-acting element in promoter and enhancer regions
Gh_A11G0524.63	1922	5	CAAT-box	common cis-acting element in promoter and enhancer regions
Gh_A11G0524.64	1954	5	CAAT-box	common cis-acting element in promoter and enhancer regions
Gh_A11G0524.65	1965	5	CAAT-box	common cis-acting element in promoter and enhancer regions
Gh_A11G0524.66	1858	5	CGTCA-motif	cis-acting regulatory element involved in the MeJA-responsiveness
Gh_A11G0524.72	828	7	GCN4_motif	cis-regulatory element involved in endosperm expression
Gh_A11G0524.73	1420	7	GCN4_motif	cis-regulatory element involved in endosperm expression
Gh_A11G0524.74	961	6	LTR	cis-acting element involved in low-temperature responsiveness
Gh_A11G0524.75	1313	6	LTR	cis-acting element involved in low-temperature responsiveness
Gh_A11G0524.76	1565	6	LTR	cis-acting element involved in low-temperature responsiveness
Gh_A11G0524.77	84	7	MRE	MYB binding site involved in light responsiveness
Gh_A11G0524.88	1675	9	O2-site	cis-acting regulatory element involved in zein metabolism regulation
Gh_A11G0524.90	321	4	TATA-box	core promoter element around -30 of transcription start
Gh_A11G0524.91	340	6	TATA-box	core promoter element around -30 of transcription start
Gh_A11G0524.92	341	4	TATA-box	core promoter element around -30 of transcription start
Gh_A11G0524.93	415	4	TATA-box	core promoter element around -30 of transcription start
Gh_A11G0524.94	526	4	TATA-box	core promoter element around -30 of transcription start
Gh_A11G0524.95	609	8	TATA-box	core promoter element around -30 of transcription start
Gh_A11G0524.96	616	6	TATA-box	core promoter element around -30 of transcription start
Gh_A11G0524.97	617	7	TATA-box	core promoter element around -30 of transcription start
Gh_A11G0524.98	618	6	TATA-box	core promoter element around -30 of transcription start
Gh_A11G0524.99	619	6	TATA-box	core promoter element around -30 of transcription start
Gh_A11G0524.100	620	4	TATA-box	core promoter element around -30 of transcription start
Gh_A11G0524.101	655	8	TATA-box	core promoter element around -30 of transcription start
Gh_A11G0524.102	660	6	TATA-box	core promoter element around -30 of transcription start
Gh_A11G0524.103	661	4	TATA-box	core promoter element around -30 of transcription start
Gh_A11G0524.104	704	4	TATA-box	core promoter element around -30 of transcription start
Gh_A11G0524.105	718	6	TATA-box	core promoter element around -30 of transcription start
Gh_A11G0524.106	719	4	TATA-box	core promoter element around -30 of transcription start
Gh_A11G0524.107	759	8	TATA-box	core promoter element around -30 of transcription start
Gh_A11G0524.108	766	6	TATA-box	core promoter element around -30 of transcription start
Gh_A11G0524.109	767	5	TATA-box	core promoter element around -30 of transcription start
Gh_A11G0524.110	768	4	TATA-box	core promoter element around -30 of transcription start
Gh_A11G0524.111	770	8	TATA-box	core promoter element around -30 of transcription start
Gh_A11G0524.112	772	8	TATA-box	core promoter element around -30 of transcription start
Gh_A11G0524.113	775	12	TATA-box	core promoter element around -30 of transcription start
Gh_A11G0524.114	777	6	TATA-box	core promoter element around -30 of transcription start
Gh_A11G0524.115	778	6	TATA-box	core promoter element around -30 of transcription start
Gh_A11G0524.116	779	6	TATA-box	core promoter element around -30 of transcription start
Gh_A11G0524.117	780	6	TATA-box	core promoter element around -30 of transcription start
Gh_A11G0524.118	781	6	TATA-box	core promoter element around -30 of transcription start
Gh_A11G0524.119	782	6	TATA-box	core promoter element around -30 of transcription start
Gh_A11G0524.120	784	4	TATA-box	core promoter element around -30 of transcription start
Gh_A11G0524.121	911	6	TATA-box	core promoter element around -30 of transcription start
Gh_A11G0524.122	912	4	TATA-box	core promoter element around -30 of transcription start
Gh_A11G0524.123	926	7	TATA-box	core promoter element around -30 of transcription start
Gh_A11G0524.124	927	6	TATA-box	core promoter element around -30 of transcription start
Gh_A11G0524.125	928	5	TATA-box	core promoter element around -30 of transcription start
Gh_A11G0524.126	929	4	TATA-box	core promoter element around -30 of transcription start
Gh_A11G0524.127	953	6	TATA-box	core promoter element around -30 of transcription start
Gh_A11G0524.128	954	5	TATA-box	core promoter element around -30 of transcription start
Gh_A11G0524.129	955	4	TATA-box	core promoter element around -30 of transcription start
Gh_A11G0524.130	1061	4	TATA-box	core promoter element around -30 of transcription start
Gh_A11G0524.131	1238	6	TATA-box	core promoter element around -30 of transcription start
Gh_A11G0524.132	1239	4	TATA-box	core promoter element around -30 of transcription start
Gh_A11G0524.133	1353	6	TATA-box	core promoter element around -30 of transcription start
Gh_A11G0524.134	1354	5	TATA-box	core promoter element around -30 of transcription start
Gh_A11G0524.135	1355	4	TATA-box	core promoter element around -30 of transcription start
Gh_A11G0524.136	1877	6	TATA-box	core promoter element around -30 of transcription start
Gh_A11G0524.137	1878	5	TATA-box	core promoter element around -30 of transcription start
Gh_A11G0524.138	1879	4	TATA-box	core promoter element around -30 of transcription start
Gh_A11G0524.139	36	7	TATC-box	cis-acting element involved in gibberellin-responsiveness
Gh_A11G0524.141	1342	9	TCA-element	cis-acting element involved in salicylic acid responsiveness
Gh_A11G0524.142	1428	7	TCCC-motif	part of a light responsive element
Gh_A11G0524.143	1858	5	TGACG-motif	cis-acting regulatory element involved in the MeJA-responsiveness
Gh_A11G0524.5	618	6	AT~TATA-box
Gh_A11G0524.6	778	6	AT~TATA-box
Gh_A11G0524.7	780	6	AT~TATA-box
Gh_A11G0524.8	782	6	AT~TATA-box
Gh_A11G0524.20	13	4	CAAT-box
Gh_A11G0524.21	15	4	CAAT-box
Gh_A11G0524.22	19	4	CAAT-box
Gh_A11G0524.23	33	4	CAAT-box
Gh_A11G0524.24	58	4	CAAT-box
Gh_A11G0524.29	177	4	CAAT-box
Gh_A11G0524.31	310	4	CAAT-box
Gh_A11G0524.33	547	4	CAAT-box
Gh_A11G0524.39	885	4	CAAT-box
Gh_A11G0524.40	889	4	CAAT-box
Gh_A11G0524.41	968	4	CAAT-box
Gh_A11G0524.44	1174	4	CAAT-box
Gh_A11G0524.46	1268	4	CAAT-box
Gh_A11G0524.49	1425	4	CAAT-box
Gh_A11G0524.51	1586	4	CAAT-box
Gh_A11G0524.53	1639	4	CAAT-box
Gh_A11G0524.54	1652	4	CAAT-box
Gh_A11G0524.55	1695	4	CAAT-box
Gh_A11G0524.56	1713	4	CAAT-box
Gh_A11G0524.58	1739	4	CAAT-box
Gh_A11G0524.60	1799	4	CAAT-box
Gh_A11G0524.67	334	8	ERE
Gh_A11G0524.68	653	8	ERE
Gh_A11G0524.69	905	8	ERE
Gh_A11G0524.70	1179	8	ERE
Gh_A11G0524.71	1500	8	ERE
Gh_A11G0524.78	1406	6	Myb
Gh_A11G0524.79	97	6	MYB
Gh_A11G0524.80	1008	6	MYB
Gh_A11G0524.81	1205	6	MYB
Gh_A11G0524.82	1416	6	MYB
Gh_A11G0524.83	1008	6	Myb-binding site
Gh_A11G0524.84	1416	6	Myb-binding site
Gh_A11G0524.85	13	6	MYC
Gh_A11G0524.86	1722	6	MYC
Gh_A11G0524.87	1739	6	MYC
Gh_A11G0524.89	925	8	TATA
Gh_A11G0524.140	1071	9	TCA
Gh_A11G0524.144	220	6	W box
Gh_A11G0524.145	263	6	W box
Gh_A11G0524.146	491	6	W box
Gh_A11G0524.147	1112	6	WRE3
Gh_A11G0524.148	1002	8	WUN-motif
